# Supplementary material for: The use of click beetle pheromone traps to optimize the risk assessment of wireworm (Coleoptera: Elateridae) maize damage
Source: Sci Rep. 2020 May 29;10:8780. doi: 10.1038/s41598-020-64347-z (PMC7260174; doi:10.1038/s41598-020-64347-z)
Supplement: Supplementary file 1 — Supplementary information. [file 41598_2020_64347_MOESM1_ESM.xlsx]

## Sheet: Foglio1
ID	year	Area (ha)	SORD larvae/tr	BR larvae/tr	UST larvae/tr	ADULTS TOT brevis -2	ADULTS TOT brevis -1	ADULTS TOT brevis 0	ADULTS TOT sordidus -2	ADULTS TOT sordidus -1	ADULTS TOT sordidus 0	ADULTS TOT ustulatus -2	ADULTS TOT ustulatus -1	ADULTS TOT ustulatus 0	Percentages of plants damaged	Yield loss Yes/No/nr
1	2013	1.7													1	nr
2	2013	1.88	0	0	3.16667										0	nr
3	2013	2.03	0	0	5.66667										1	nr
4	2013	2.12	0	0	13.8333										0.5	nr
5	2013	2.15	0	0	16.8333										0.9	nr
6	2013	2.1	0	0	1										0	nr
7	2013	2.1	0	0	4.83333										0.5	nr
8	2013	2	0	0	2.83333										0.3	nr
9	2013	2	0	0	2.5										1	nr
10	2013	2	0.0666667	0	0.133333										0.7	nr
11	2013	2	0	0.166667	0.166667										0	nr
12	2013	13.12	0	0	2										0.08	nr
13	2013	13.75	0.222222	0.037037	4.18519										0	nr
14	2013	4.92													0.78	nr
15	2012	1.7				47			348			297			0	nr
16	2012	1.88				47			348			297			0.5	nr
17	2012	2.03				47			348			297			0	nr
18	2012	2.12				47			348			297			0	nr
19	2012	2.15				47			348			297			1	nr
20	2012	2.1				47			348			297			0	nr
21	2012	2.1				47			348			297			0.5	nr
22	2012	2				47			348			297			0.5	nr
23	2012	2				47			348			297			0.5	nr
24	2012	2				47			348			297			0.5	nr
25	2012	2				47			348			297			0.5	nr
26	2012	2				47			348			297			0.5	nr
27	2012	2				47			348			297			0.5	nr
28	2012	1.9				47			348			297			0.5	nr
29	2012	1.9				47			348			297			1	nr
30	2012	1.9				47			348			297			0	nr
31	2012	4.49													1.5	nr
32	2012	10.5				24			320			422			0.5	nr
33	2012	1.18													0.5	nr
34	2012	0.78				26			208			745			0.5	nr
35	2012	0.6				26			208			745			0	nr
36	2012	0.61				26			208			745			0	nr
37	2012	0.59				26			208			745			0	nr
38	2012	0.58				26			208			745			0	nr
39	2012	0.57				26			208			745			0	nr
40	2012	0.55				26			208			745			0	nr
41	2012	0.54				26			208			745			0	nr
42	2012	0.53				26			208			745			0	nr
43	2012	0.52				26			208			745			0	nr
44	2012	0.5				26			208			745			0	nr
45	2012	0.49				26			208			745			0	nr
46	2011	1.9				36	47		126	348		496	297		1.5	nr
47	2011	1.9				36	47		126	348		496	297		0.5	nr
48	2011	1.9				36	47		126	348		496	297		0	nr
49	2011	1.9				36	47		126	348		496	297		0	nr
50	2011	1.85				36	47		126	348		496	297		0	nr
51	2011	1.85				36	47		126	348		496	297		0	nr
52	2011	1.7				36	47		126	348		496	297		0.5	nr
53	2011	13.12													0.5	nr
54	2011	4.49	0	0	0.13										0.5	nr
55	2011	6.2				39	24		139	320		397	422		0.5	nr
56	2011	6.65				39	24		139	320		397	422		0.5	No
57	2011	4.41													0.5	nr
58	2011	8.55													0.5	nr
59	2011	0.7				15	26		91	208		329	745		0.5	nr
60	2011	0.75				15	26		91	208		329	745		0	nr
61	2011	0.7				15	26		91	208		329	745		0	nr
62	2011	0.67				15	26		91	208		329	745		1.5	nr
63	2011	0.62				15	26		91	208		329	745		0	nr
64	2011	0.57				15	26		91	208		329	745		0.5	nr
65	2010	2					36	47		126	348		496	297	0	nr
66	2010	2					36	47		126	348		496	297	0.5	nr
67	2010	2					36	47		126	348		496	297	0.5	nr
68	2010	2					36	47		126	348		496	297	0	nr
69	2010	1.9					36	47		126	348		496	297	1.2	nr
70	2010	1.9					36	47		126	348		496	297	0	nr
71	2010	1.9					36	47		126	348		496	297	0	nr
72	2010	1.9					36	47		126	348		496	297	0	nr
73	2010	1.9					36	47		126	348		496	297	0	nr
74	2010	8.35					39	24		139	320		397	422	0.5	nr
75	2010	6.2	0	0	0		39	24		139	320		397	422	0.5	nr
76	2010	6.65	0	0	0.13		39	24		139	320		397	422	0.25	nr
77	2010	10.5	0	0	0.13		39	24		139	320		397	422	0	nr
78	2010	0.78					15	26			208		329	745	0	nr
79	2010	0.6					15	26			208		329	745	0	nr
80	2010	0.61					15	26			208		329	745	0	nr
81	2010	0.59					15	26			208		329	745	0	nr
82	2010	0.58					15	26			208		329	745	0	nr
83	2010	0.57					15	26			208		329	745	0	nr
84	2010	0.55					15	26			208		329	745	0	nr
85	2010	0.54					15	26			208		329	745	0	nr
86	2010	0.53					15	26			208		329	745	0	nr
87	2010	0.52					15	26			208		329	745	0	nr
88	2010	0.5					15	26			208		329	745	0	nr
89	2010	0.49					15	26			208		329	745	0	nr
90	2009	1.7						36			126	574		496	0	nr
91	2009	1.88						36			126	574		496	0	nr
92	2009	2.03						36			126	574		496	0	nr
93	2009	2.12						36			126	574		496	0	nr
94	2009	2.15						36			126	574		496	0.5	nr
95	2009	2.1						36			126	574		496	0	nr
96	2009	2.1						36			126	574		496	0	nr
97	2009	2						36			126	574		496	0	nr
98	2009	2						36			126	574		496	0.5	nr
99	2009	2						36			126	574		496	0	nr
100	2009	2						36			126	574		496	0	nr
101	2009	2						36			126	574		496	0	nr
102	2009	2						36			126	574		496	0	nr
103	2009	1.9						36			126	574		496	0	nr
104	2009	1.9						36			126	574		496	0	nr
105	2009	1.9						36			126	574		496	0	nr
106	2009	1.9						36			126	574		496	0	nr
107	2009	1.9						36			126	574		496	0	nr
108	2009	1.9						36			126	574		496	0	nr
109	2009	1.9						36			126	574		496	0	nr
110	2009	1.85						36			126	574		496	0	nr
111	2009	1.85						36			126	574		496	0	nr
112	2009	1.7						36			126	574		496	0	nr
113	2009	4.41				28			105				574		0	nr
114	2009	8.55											574		0	nr
115	2009	0.7	0	0	0.55			15			91		1000	329	0.5	nr
116	2009	0.75						15			91		574	329	0	nr
117	2009	0.7						15			91		574	329	0	nr
118	2009	0.67						15			91		574	329	2.2	nr
119	2009	0.62						15			91		574	329	1	nr
120	2009	0.57	0	0	3.8			15			91		1000	329	0.5	nr
121	2008	13.12												574	2	nr
122	2008	4.49												574	4	No
123	2008	8.35	0	0	5.15									1000	1.86	No
124	2008	8.55												574	0.5	nr
125	2008	10.5	0	0	8.83									1000	4.75	No
126	2008	13.75												574	1.5	nr
127	2008	4.92					28			105				574	0	nr
128	2008	1.18												574	0	nr
129	2007	1.7												574	0.5	nr
130	2007	1.88												574	0.5	nr
131	2007	2.03												574	0	nr
132	2007	2.12												574	0	nr
133	2007	2.15												574	1	nr
134	2007	2.1												574	0.5	nr
135	2007	2.1												574	0	nr
136	2007	2												574	0.5	nr
137	2007	2												574	0	nr
138	2007	2												574	0.5	nr
139	2007	2												574	0	nr
140	2007	2												574	0.5	nr
141	2007	8.35	0	0	5.15										7.15	nr
142	2007	6.65						28			105				0.89	No
143	2007	4.41													1.71	No
144	2007	8.55													0	nr
145	2006	2													1	nr
146	2006	1.9													0	nr
147	2006	1.9													0	nr
148	2006	1.9													1.5	nr
149	2006	1.9													1	nr
150	2006	1.9													0	nr
151	2006	1.9													0	nr
152	2006	1.9													0	nr
153	2006	1.85													1.9	nr
154	2006	1.85													0	nr
155	2006	1.7													0	nr
156	2006	13.12													0	nr
157	2006	6.2	0	0	0										1.28	No
158	2006	4.41													0	nr
159	2006	13.75													0	nr
160	2006	4.92													1.7	nr
161	2006	1.18													0.5	nr
162	2006	1.1													0.5	nr
163	2006	0.96													0	nr
164	2006	0.83													0	nr
165	2006	0.7													1	nr
166	2006	0.56													1	nr
167	2005	2													0	nr
168	2005	1.9													0	nr
169	2005	1.9													1	nr
170	2005	1.9													1.2	nr
171	2005	1.9													0	nr
172	2005	1.9													0.5	nr
173	2005	1.9													0.5	nr
174	2005	1.9													1	nr
175	2005	1.85	0	0	0.25										0.89	nr
176	2005	1.85													1.3	nr
177	2005	1.7													1.3	nr
178	2005	4.49													1.3	nr
179	2005	8.35													1	nr
180	2005	6.65	0	0	0										6.33	No
181	2005	8.55													1.3	nr
182	2005	0.5	0	0	10.5							1500	1350		21.86	Yes
183	2004	1.7													0.5	nr
184	2004	1.88													0	nr
185	2004	2.03													0	nr
186	2004	2.12													0.89	nr
187	2004	2.15													0	nr
188	2004	2.1													0	nr
189	2004	2.1													0.6	nr
190	2004	2													0	nr
191	2004	2													0	nr
192	2004	2													0	nr
193	2004	2													0	nr
194	2004	2													0	nr
195	2004	13.12													0	nr
196	2004	6.65	0	0	5.875										0.6	nr
197	2004	4.41													0	nr
198	2004	0.83													0	nr
199	2004	0.7													0	nr
200	2004	0.56													1.2	nr
201	2003	2													0	nr
202	2003	1.9													0.17	nr
203	2003	1.9													0	nr
204	2003	1.9													0	nr
205	2003	4.49													0.5	nr
206	2003	8.35													0	nr
207	2003	8.55													0	nr
208	2003	13.75	0	0	0.27										0	nr
209	2003	4.92													0	nr
210	2002	1.7													0	nr
211	2002	1.88													0	nr
212	2002	2.03													0	nr
213	2002	2.12													0	nr
214	2002	2.15													0	nr
215	2002	2.1													1.5	nr
216	2002	2.1													0	nr
217	2002	2													0	nr
218	2002	2													0	nr
219	2002	13.75													0	nr
220	2002	4.92													0	nr
221	2002	1.18													1.2	nr
222	2002	1.1													2	nr
223	2002	0.96													0	nr
224	2002	0.83													0.5	nr
225	2002	0.7													0	nr
226	2002	0.56													1.3	nr
227	2001	2													0	nr
228	2001	2													0	nr
229	2001	2													1.6	nr
230	2001	2													0	nr
231	2001	1.9													0.5	nr
232	2001	1.9													1	nr
233	2001	1.9													0	nr
234	2001	1.9													0	nr
235	2001	1.9													0	nr
236	2001	1.9													1.5	nr
237	2001	1.9													0	nr
238	2001	6.2													0	nr
239	2001	6.65													1.5	nr
240	2001	4.41													0	nr
241	2000	4.49													2.3	nr
242	2000	8.35													0	nr
243	2000	4.41													1.7	nr
244	2000	8.55													0.8	nr
245	2000	4.92													0	nr
246	2000	1.18										278			0	nr
247	2000	1.1										278			1	nr
248	2000	0.96										278			0	nr
249	2000	0.83										278			0	nr
250	2000	0.7										278			0	nr
251	2000	0.56										278			0	nr
252	2000	0.7										278			0	nr
253	2000	0.75										278			2.3	nr
254	2000	0.7										278			0	nr
255	2000	0.67										278			0	nr
256	2000	0.62										278			0	nr
257	2000	0.57										278			0	nr
258	2000	0.53										278			0	nr
259	1999	2.1											304		0	nr
260	1999	2.1											304		0	nr
261	1999	2											304		1.8	nr
262	1999	2											304		0	nr
263	1999	2											304		1.2	nr
264	1999	13.12											304		0	nr
265	1999	6.2											304		0	nr
266	1999	6.65											304		0	nr
267	1999	10.5											304		0	nr
268	1998	2													0	nr
269	1998	2													0	nr
270	1998	2													0	nr
271	1998	1.9													0	nr
272	1998	1.9													0	nr
273	1998	1.9													0	nr
274	1998	1.9													0	nr
275	1998	1.9													0	nr
276	1998	1.85													0	nr
277	1998	1.7													0	nr
278	1998	8.35													0	nr
279	1998	4.41													0	nr
280	1998	4.41													0	nr
281	1998	8.55													0	nr
282	1998	1.18												278	0	nr
283	1998	1.1												278	0	nr
284	1998	0.96												278	0	nr
285	1998	0.83												278	0	nr
286	1998	0.7												304	0	nr
287	1998	0.56												304	0	nr
288	1997	1.7													0	nr
289	1997	1.88													0	nr
290	1997	2.03													0	nr
291	1997	2.12													0	nr
292	1997	2.15													0	nr
293	1997	2.1													0	nr
294	1997	2.1													0	nr
295	1997	2													0	nr
296	1997	2													0	nr
297	1997	2													0	nr
298	1997	13.12													0	nr
299	1997	6.2													0	nr
300	1997	13.75													0	nr
301	1997	4.92													0	nr
302	1996	2													0	nr
303	1996	2													0	nr
304	1996	2													0	nr
305	1996	1.9													0	nr
306	1996	1.9													0	nr
307	1996	1.9													0	nr
308	1996	1.9													0	nr
309	1996	1.9													0	nr
310	1996	1.9													0	nr
311	1996	1.9													0	nr
312	1996	1.85													0	nr
313	1996	1.85													0	nr
314	1996	1.7													0	nr
315	1996	8.35													0	nr
316	1996	13.75													0	nr
317	1996	4.92													0	nr
318	1996	1.18													0	nr
319	1996	1.1													0	nr
320	1996	0.96													0	nr
321	1996	0.83													0	nr
322	1996	0.7													0	nr
323	1996	0.56													0	nr
324	1995	1.7													0	nr
325	1995	1.88													0	nr
326	1995	2.03													0	nr
327	1995	2.12													0	nr
328	1995	2.15													0	nr
329	1995	2.1													0	nr
330	1995	2.1													0	nr
331	1995	2													0	nr
332	1995	2													0	nr
333	1995	2													0	nr
334	1995	2													0	nr
335	1995	2													0	nr
336	1995	2													0	nr
337	1995	1.9													0	nr
338	1995	1.9													0	nr
339	1995	1.9													0	nr
340	1995	1.9													0	nr
341	1995	6.65													0	nr
342	1995	4.41													0	nr
343	1995	8.55													0	nr
344	1994	1.7													0	nr
345	1994	1.88													0	nr
346	1994	2.03													0	nr
347	1994	2.12													0	nr
348	1994	2.15													0	nr
349	1994	2.1													0	nr
350	1994	2.1													0	nr
351	1994	2													0	nr
352	1994	2													0	nr
353	1994	13.12													0	nr
354	1994	6.2													0	nr
355	1994	6.65													0	nr
356	1994	10.5													0	nr
357	1993	1.9													0	nr
358	1993	1.85													0	nr
359	1993	1.85													0	nr
360	1993	1.7													0	nr
361	1993	13.12													0	nr
362	1993	4.49													0	nr
363	1993	8.35													0	nr
364	1993	6.2													0	nr
365	1993	6.65													0	nr
366	1993	4.41													0	nr
367	1993	8.55													0	nr
368	1993	10.5													0	nr
369	1988	20													0	nr
370	1988	24.7													1	nr
371	1988	9													0.6	nr
372	1988	6													0	nr
373	1988	10													0.38	nr
374	1988	10													0.3	nr
375	1987	20													0	nr
376	1987	24.7													0	nr
377	1987	10													0.6	nr
378	1987	10													1.2	nr
379	1986	24.7													0.4	nr
380	1986	10													1.6	nr
381	1986	10													0	nr
382	1986	24													1.9	nr
383	2010	4													40	nr
384	2010	36													5	nr
385	2010	60													5	nr
386	2010	4													35	nr
387	2010	6													5	nr
388	2009	3													55	Yes
389	2010	3													35	nr
390	2010	3.5													4	nr
391	2010	4													40	nr
392	2010	4													5	nr
393	2010	7													5	nr
394	2010	7													5	nr
395	2010	7													5	nr
396	2010	0.8													25	nr
397	2012	0.5													55	Yes
398	2012	2													35	nr
399	2012	1													70	Yes
400	2012	0.5													30	nr
401	2012	2.5													5	nr
402	2012	0.8													25	nr
403	1998	0.8													0	No
404	1999	0.8													0	nr
405	2000	0.8													0	No
406	2001	0.8													0	No
407	2002	0.8													0	nr
408	2003	0.8	0	0	0										0	nr
409	2004	0.8	0	0	0										0.1	No
410	2005	0.2													0.8	nr
411	2005	0.8													0	No
412	2006	0.2						18			190				0	No
413	2006	0.8						18			190				0	nr
414	2007	0.2					18			190					0	No
415	2007	0.8					18			190					0	No
416	2007	0.2					18			190					0	No
417	2008	0.8				18			190						0	No
418	2013	1.45													0	nr
419	2013	9.48													1	nr
420	2013	9.48													1.2	nr
421	2013	9.75													1	nr
422	2013	9.75													0.6	nr
423	2012	18.84													0.5	nr
424	2012	1.45													0.6	nr
425	2012	9.48													0.25	nr
426	2012	10													0.2	nr
427	2011	9.48													0.5	nr
428	2011	9.48													0.6	nr
429	2011	9.42													0.25	nr
430	2011	9.42													0.2	nr
431	2011	9.5													0.6	nr
432	2010	9.48													0	nr
433	2010	9.48													0.8	nr
434	2010	9.42													0	nr
435	2010	9.42													0	nr
436	2009	9.48													0	nr
437	2009	9.48													0.5	nr
438	2009	9.42													0.8	nr
439	2009	9.5													0.6	nr
440	2009	20													0.6	nr
441	2010	3													33.3333	nr
442	2010	5													12	nr
443	2010	12.5													14.4	nr
444	2010	0.3													100	Yes
445	2010	0.4													100	Yes
446	2010	1.1													3	nr
447	2010	0.25													45	nr
448	2010	0.4													50	nr
449	2010	7													40	nr
450	2010	6													35	nr
451	2010	1													100	Yes
452	2010	4													38	nr
453	2010	11													10	nr
454	1996	1													0	nr
455	1996	0.7													0	nr
456	1997	1	0	0	13.4167									750	13.2	No
457	1995	8	0	0	1.67										4.2	nr
458	1996	0.3	0.11	0.61	4.94									1700	33.2	nr
459	1995	6	0	0.14	2.71									1500	9.4	nr
460	2013	1.27987				24	76	10	998	686			350		0.996264	nr
461	2013	0.651574						10							0.187032	nr
462	2013	0.962189	0	0	0	67	54	10	2966			49	61		0.759975	No
463	2013	0.940189	0	0	0	67	54	10	2966			49	61		2.17391	No
464	2013	0.899242	0	0	0	67	65	10	2966			49	122		0.685401	No
465	2013	0.988678	0.0833333	0	0	67	43	10	2966			49	0		0.93668	No
466	2013	1.4274	0	0	0		72.5	10		324.5			67.5		0.951173	nr
467	2013	1.4028	0	0	0		72.5	10		324.5			67.5		1.09044	nr
468	2013	0.61	0	0	0	67	54	10	2966			49	61		1.18	nr
469	2012	1.34978	1.66667	0	0			148		1271	628		26	160	1	No
470	2012	1.27449	1.55556	0	0			303		1271	808		26	96	1	nr
471	2012	1.30583	1.22222	0	0			458		1271	988		26	32	1.2	No
472	2012	1.3						253.7		1271	771		26	84	1.2	nr
473	2012	1.3						323		1271	754.7		26	47.3	1	nr
474	2012	1.3					26.5	261.25		645	737.5		3	123	1.2	No
475	2012	1.2937	1.22222	0	0		26.5	155		645	697		3	60	1.2	nr
476	2012	1.2791	0.888889	0	0		26.5	356		645	579		3	50	1.2	No
477	2012	1.27987	2.66667	0	0	7	24	76	517	998	686			350	1	nr
478	2012	1.28064	1.5	0	0	7	39	267	517	949	543		3	207.5	1	nr
479	2012	1.3				7	20	267	517	884	543			207.5	1	nr
480	2012	1.3				7	23	458	517	950	400			65	1	nr
481	2012	1.4274	0.444444	0	0	25.5		72.5	658.8		324.5			67.5	1.2	nr
482	2012	1.4274				17.7		76	742		403			135	1.2	nr
483	2012	1.67728	0.222222	0	0	0	7	135	491	537	271				0	nr
484	2011	1.94						67			2966			49	1.62	nr
485	2011	2.36						67			2966			49	1.6	nr
486	2011	0.94	0	0	0			67			2966			49	1.6	nr
487	2011	1.53				79			1260						0.8	nr
488	2011	1.55				30			1252						0.8	nr
489	2011	1.47	0.166667	0	0										1	nr
490	2011	1.46					25.5			658.5					1	nr
491	2011	1.43					17.7			742					2.31	No
492	2011	1.43					17.7			742					2.31	No
493	2011	1.55													2	nr
494	2011	1.6													2	nr
495	2011	1.55													2	nr
496	2011	1.55													2	nr
497	2011	1.95						19			801				4.6	nr
498	2011	1.55						30			446				15.1	nr
499	2010	1.3						7			517				1.1	No
500	2010	1.3						7			517				1.1	No
501	2010	1.45	0.0666667	0	0			20			456				1	nr
502	2010	1.38	0	0	0			17			839				1	nr
503	2010	1.56	0.133333	0	0			0			445				1	nr
504	2010	1.41						0			491				0	nr
505	2010	1.46						0			491				0.8	nr
506	2010	1.48						0			491				0	nr
507	2012	0.639829	0.5	0.0833333	0		90	137		292	388		0	5	2.53968	nr
508	2012	0.213497													4.39276	nr
509	2012	0.894557													1.16618	nr
510	2011	0.639829	0.25	0	0			90			292			0	1.6	nr
511	2011	0.999309	1	0	0			72			473			0	1.66453	No
512	2013	1.41785	0.0833333	0	0	153	178		701	599		2	1		0.348432	nr
513	2013	1.36285	0.416667	0	0	108	280		785	1008		0	2		0.421941	nr
514	2013	0.887108	1	0	0	145	201		435	1147		3	4		0.100503	nr
515	2012	0.246132	0.0833333	0	0		0	11		761	2000		4	1	3.8	nr
516	2012	1.0362	0.333333	0	0		15.3	9		500	1358		55.67	0	2.54	No
517	2012	1.07754	0.25	0	0			9			1185			0	0.6	nr
518	2012	1.07471	0.166667	0	0			9			1543			0	0.73	No
519	2013	1.08555	0.416667	0	0	11	17	3	598	2394	90	1	1	41	4.52261	nr
520	2013	1.08141	0.166667	0	0	1	21	5	525	2366	236	0	0	22	1.47638	nr
521	2013	1.32758	0	0	0		88			1092			0		0.170534	nr
522	2013	1.07945	0.0833333	0	0		88			1092			0		0.327892	nr
523	2013	0.307759	0.0833333	0	0		88			1092			0		0.943535	nr
524	2013	1.08527	0	0	0		68.5			1130			1		0.516725	nr
525	2013	1.34127	0	0	0		68.5			1130			1		1.23396	nr
526	2013	1.49217	0.25	0	0		68.5			1130			1		0.764209	nr
527	2013	1.48912	0.0833333	0	0		49			1168			2		1.10827	nr
528	2013	1.46348	0.0833333	0	0		42			1009			1		2.86529	nr
529	2013	1.47798					68.5			1130			1		0.769938	nr
530	2013	1.49876					49			1168			2		0.89014	nr
531	2013	1.49446					49			1168			2		1.63734	nr
532	2013	1.49031					14			611			0		5.13719	nr
533	2013	1.47097					14			611			0		1.98766	nr
534	2013	1.49277					14			611			0		0.909747	nr
535	2013	1.48731					14			611			0		2.06482	nr
536	2013	1.5333					14			611			0		2.01522	nr
537	2013	1.49555					16			888.5			0		0.165299	nr
538	2013	1.48389					16			888.5			0		0.540093	nr
539	2013	1.47793					16			888.5			0		1.28247	nr
540	2012	1.13795	0	0	0		4	2		417	763		49	0	0	nr
541	2012	1.14698	0	0	0		2	0		416	788		0	0	0.739508	nr
542	2012	1.55343	0	0	0			12			1005			0	20.9733	nr
543	2012	0.131216	0	0	0		12.8	9		472	1291		34	0	3.73318	nr
544	2012	0.131216	0	0	0		12.8	9		472	1291		34	0	2.63796	nr
545	1995	1	0	2.8	0										26	nr
546	1996	0.3	0	2.74	0										22	nr
547	1996	1	0	0.09	0										1	nr
548	1996	0.7	0	0.375	0										2	nr
549	1996	1	0	0	0										1	nr
550	1996	0.35	0	0.63	0										4.7	nr
551	1996	0.28	0	0	0										0	nr
552	1994	1	0	0.915	0										8	nr
553	1995	1	0	0	0										5	nr
554	1995	1	0	2.49	0										31	nr
555	1997	1.3												327	0	nr
556	1997	0.3												200	0	nr
557	1991	1	0	0	0										3.3	nr
558	1990	0.4	0	0	0										3.2	nr
559	2000	1.6	0.1	0	0						363	154			1.55	No
560	2003	0.7	0.44	0	0										1.62	nr
561	2003	0.6	0	0	0										1.04	nr
562	2003	0.35	0.44	0	0										6.52	nr
563	2003	0.3	0.11	0	0										1	nr
564	2003	0.28	0.55	0	0										2	nr
565	2003	1	0.55	0	0										0.5	No
566	2003	1.05	0.45	0	0										5.7	nr
567	2004	0.7	0.31	0	0										0.5	No
568	2004	0.6													4	nr
569	2004	0.48													4	nr
570	2004	0.4													4.4	nr
571	2004	0.35													4.6	nr
572	2004	0.3													5	nr
573	2004	0.28													5	nr
574	2004	1													5.1	nr
575	2004	2.4	3.12	0	0										4.6	nr
576	2005	1.3													5	nr
577	2005	1.5													4.8	nr
578	2005	1	0.39	0	0										7.3	No
579	2005	2.4	0.21	0	0										7.9	No
580	2006	2	0.245	0	0			72			459				1.036	No
581	2006	0.7	0.652	0	0			65			802				6.6	No
582	2006	1	0.652	0	0			40			802				4.43	nr
583	2006	2.4	0	0	0			31			405				1	nr
584	2007	1.1	0.259	0	0		65			802					1.6	No
585	2007	1	0.25	0	0		65			802					2.9	No
586	2008	1.2	0.17	0	0				802						0.6	No
587	2008	1	0.083	0	0				802						1.15	No
588	2009	0.48	0.428	0	0			33			519			628	1.9	nr
589	2009	0.4	0.428	0	0			33			519			628	1.9	nr
590	2009	0.35	1.071	0	0			33			519			628	2.1	nr
591	2010	0.7	0.5	0	0.166		41	10		269	458		393	300	5.9	No
592	2010	0.6	0.375	0	0		33	6		519	743		628	610	9.8	nr
593	2010	0.48	0.16	0	0		33	6		519	743		628	610	6	nr
594	2011	0.48	0.55	0	0	33	6		519	743		628	610		2.1	nr
595	2011	1	0.85	0	0	33	6		519	743		628	610		3.2	nr
596	2011	1.05				33	6		519	743		628	610		2	nr
597	2011	1.1				33	6		519	743		628	610		2.3	nr
598	2011	1.05				33	6		519	743		628	610		2.5	nr
599	2012	0.35	0.25	0	0	6			743			610			2.94118	nr
600	2012	0.48	0.25	0	0	6			743			610			3.20579	nr
601	2012	0.4	0.375	0	0	6			743			610			5.95894	nr
602	2012	0.7	0.6875	0	0	10			458			300			6	nr
603	2012	0.6	1.375	0	0	6			743			610			10	nr
604	2013	10.97	0	0	0.5		1			1492			1117		13	No
605	2013	24.21	0.03125	0	11.4062		1			1386	1065		1445		0.194049	No
606	2013	11.98	0	0	1.3125		0			1894			1808		0.755668	nr
607	2013	3.5													0	nr
608	2013	15.13													0.2	nr
609	2012	10.61				3.75			508.75			1617.75			0	nr
610	2012	23.07	0.2	0	0.8	3.75			508.75			1617.75			1	nr
611	2012	8.09	0	0	1.8	3.75			508.75			1617.75			0.5	nr
612	2012	3.5													0	nr
613	2012	15.13													0	nr
614	2012	5.66													0	nr
615	2012	1.1													0	nr
616	2012	0.88													0	nr
617	2012	0.6													0	nr
618	2012	2.47	0.5	0	1.8										1.2	nr
619	2011	11.98	0.1	0	0.4										0	nr
620	2011	23.07	0.125	0	1.83333	22.25	3.75		432.25	508.75		586	1617.75		0	nr
621	2011	8.09	0.0454545	0	5.5	22.25	3.75		432.25	508.75		586	1617.75		0	nr
622	2011	1.1													0.8	nr
623	2011	0.88													0	nr
624	2011	0.6													0	nr
625	2010	3.5	0.25	0	0.35		36	3		535	438		300	1533	0.3	nr
626	2010	15.13	0	0	0.54		30	4		514	460		320	1955	0.6	nr
627	2010	5.66	0	0	8.62										0	nr
628	2010	2.47	0.58	8	0		19.5			344			563.5		0.25	nr
629	2009	10.97	0	0	0.083			13	112		456	231		974	0.6	nr
630	2009	12.1						14	94		324	423		680	1.3	nr
631	2009	12.1						14	82		324	172		680	0	nr
632	2009	3.5	0.16	0	0.083			36			535	730		300	0	nr
633	2009	15.13						30			414	460		320	0	nr
634	2009	5.66	0.17	0	2.16					123			760		0	nr
635	2008	11.98								730			200		0	nr
636	2008	10.61													0	nr
637	2008	23.07													0.75	nr
638	2008	8.09													1.2	nr
639	2008	1.1													0	nr
640	2008	2.47								152			162		0.5	nr
641	2007	10.61													0	nr
642	2007	23.07													1	nr
643	2007	8.09													0	nr
644	2007	1.1													1.2	nr
645	2007	0.88	0	0	0										0	nr
646	2007	0.6	0.444	0	0										0.15	nr
647	2006	10.97													0	nr
648	2006	12.1													1.2	nr
649	2006	12.1													0.4	nr
650	2006	11.98													0.8	nr
651	2006	3.5													1	nr
652	2006	15.13													0	nr
653	2006	5.66													1.2	nr
654	2006	1.1													0	nr
655	2006	0.88													0.9	nr
656	2006	2.47													0	nr
657	2005	10.61													1.4	nr
658	2005	23.07													0	nr
659	2005	8.09													0.6	nr
660	2004	10.97													0	nr
661	2004	12.1													0.4	nr
662	2004	10.61													0	nr
663	2004	23.07													1.3	nr
664	2004	8.09													2.8	nr
665	2004	9.57													2	nr
666	2004	1.1													0	nr
667	2004	0.88													2	nr
668	2004	0.6													0	nr
669	2003	12.1													0	nr
670	2003	12.1													0	nr
671	2003	11.98													0	nr
672	2003	1.1													0	nr
673	2003	0.88													0	nr
674	2003	0.6													0	nr
675	2003	2.47													0	nr
676	2002	12.1													0	nr
677	2002	11.98													0	nr
678	2002	9.57													0	nr
679	2002	3.5													0	nr
680	2002	15.13													0	nr
681	2002	5.66													0	nr
682	2001	10.61													0	nr
683	2001	11.54													0	nr
684	2001	11.54													0	nr
685	2001	8.09													0	nr
686	2000	12.1	0	0	0.5										0	nr
687	2000	12.1													1.2	nr
688	2000	11.98													0	nr
689	2000	1.1											1341		0	nr
690	2000	0.88											1965		1	nr
691	2000	0.6											1063		0	nr
692	2000	2.47										1021	826		0	nr
693	1999	5.742											1021		0	nr
694	1999	3.828													0	nr
695	1999	3.5													0	nr
696	1999	15.13													0	nr
697	1999	5.66													0	nr
698	1998	10.97												1021	0	nr
699	1998	12.1												1021	0	nr
700	1998	10.61												1021	0	nr
701	1998	11.54												1021	0	nr
702	1998	11.54												1021	0	nr
703	1998	8.09												1021	0	nr
704	1997	10.97												1069	0	nr
705	1997	12.1													0	nr
706	1997	12.1													0	nr
707	1997	11.98													0	nr
708	1997	10.61												1100	0	nr
709	1997	11.54													0	nr
710	1996	10.97													0	nr
711	1996	12.1													0	nr
712	1996	12.1													0	nr
713	1996	11.98													0	nr
714	1996	5.742													0	nr
715	1996	3.828													0	nr
716	1996	3.5													0	nr
717	1996	7.565													0	nr
718	1996	7.565													0	nr
719	1996	5.66													0	nr
720	1996	1.1													0	nr
721	1996	0.88													0	nr
722	1995	11.98													0	nr
723	1995	11.54													0	nr
724	1995	8.09													0	nr
725	1995	2.47													0	nr
726	1994	10.61													0	nr
727	1994	11.54													0	nr
728	1994	5.742													0	nr
729	1994	3.5	0	0	0										0	nr
730	1994	15.13	0	0	0										0	nr
731	1994	5.66	0	0	6.6										22	nr
732	1993	12.1													0	nr
733	1993	11.54													0	nr
734	1993	1.1	0	0	5.7										18	nr
735	1993	0.88	0	0	0.33										0	nr
736	1993	0.6	0	0	0										0	nr
737	1992	12.1													0	nr
738	1992	11.98													0	nr
739	1992	10.61													0	nr
740	2013	0.92	0.0833333	0	0.0833333										14.0488	nr
741	2013	0.88	0	0	0										10.9091	nr
742	2013	0.6795	0	0	0.166667										0.1	nr
743	2013	1.2621	0	0	0.75										0.1	nr
744	2013	1.2275	0	0	0.0833333										0.1	nr
745	2010	15.26	0	0	0		78	97		287	1015		1000		0.5	nr
746	2010	0.43	0	0	0		4	2		245	250		620		0.3	nr
747	2010	1.18	0	0	0			3		264	619		880		0.8	nr
748	2010	1.22	0	0	0		1			235			800		0.15	nr
749	2010	1.21	0	0	0		1			235			800		0.15	nr
750	2010	1.2	0	0	0		1			235			800		0.15	nr
751	1996	1	0	0	0										2	nr
752	1996	1	0.13	0	0										0	nr
753	1998	1	0.5	0	0										1	nr
754	1998	1	0.5	0	0										2	nr
755	1995	1	3.7	0	0										5	nr
756	1995	1	0.9	0	0										1.5	nr
757	1992	1													1	nr
758	1992	1													5	nr
759	1991	1													1	nr
760	1993	1	0.44	0	0										3	nr
761	1993	1	0.22	0	0										2	nr
762	1993	1	0.05	0	0										1	nr
763	1993	1	0.05	0	0										1	nr
764	1993	1	0.17	0	0										3	nr
765	1993	1	0.05	0	0										3	nr
766	1993	1													40	nr
767	1993	1													40	nr
768	1993	1	1.95	0	0										18	nr
769	1993	1	2.35	0	0										33	nr
770	1994	1	0.05	0	0										1.5	nr
771	1994	1	0.05	0	0										0.8	nr
772	1994	1													5.5	nr
773	1994	1	0.05	0	0										1	nr
774	1994	1	0	0.6	0										12.4	nr
775	1994	2													60	nr
776	1994	0.73													60	nr
777	1994	7.75													10	nr
778	1994	5.5													9	nr
779	1994	3.44													8	nr
780	2012	1.63368	0.111111	0	0	0	8	154	491	225	126			3	0	nr
781	2012	0.547854					88	317		533	987		2	1	1.89125	nr
782	2012	0.94625	0.583333	0	0		88	381		533	1059		2	4	1.21528	No
783	2012	0.944292					88	321		533	1153		2	0	4.97132	No
784	2012	1.01199	0.416667	0	0		88	199		533	972		2	0	3.34928	nr
785	2012	1.02672	0.333333	0	0		88	366		533	765		2	0	2.88714	nr
786	2012	1.06735					88	317		533	987		2	1	1.66667	No
787	2012	1.38475					91	223		503	700		0	0	9.15493	nr
788	2012	0.595919					48	253		1103	398		0	4	9.82456	nr
789	2013	1.09583	1	0	0	5	19	6	336	2786	255	0	0	6	15.7471	nr
790	2013	1.04032				10	8		389	434		0	0	12	2.80345	nr
791	2013	1.04448				10	8		389	434		0	0	12	2.6351	nr
792	2013	1.29153													4.7741	nr
793	2013	1.45998													1.96047	nr
794	2013	1.4542													5.27159	nr
795	2013	1.45993													2.46121	nr
796	2013	1.45175													2.4916	nr
797	2013	1.46408													4.17755	nr
798	2013	1.46111													0.368336	nr
799	2013	1.45109													1.24239	nr
800	2013	1.4523													0.168936	nr
801	2013	1.4344													3.43504	nr
802	2012	0.552796					15.3	12.5		500	1219		55.67	0	0.341297	nr
803	2012	0.552796					15.3	12.5		500	1218		55.67	0	1.1194	nr
804	2012	0.518099					15.3	9		500	1358		55.67	0	2.15054	No
805	2012	0.518099					15.3	9		500	1358		55.67	0	3.22581	No
806	2012	0.544414					15.3	10		500	1078		55.67	0	0.362319	No
807	2012	0.544414					15.3	10		500	1078		55.67	0	0.696864	No
808	2012	1.04842					17.5	9.25		518	1291		45	0	4.26829	nr
809	2012	0.537356						9			1543			0	0.701754	No
810	2012	0.537356						9			1543			0	0.743494	No
811	2012	1.1967					4	0		291	939		0	0	0	nr
812	2012	1.18629					3.3	0		375	830		16.3	0	0	nr
813	2012	1.23566					3.3	0		375	830		16.3	0	0.239142	nr
814	2012	1.24354					3	0		354	863.5		0	0	0.62334	nr
815	2012	1.36637					4	0		291	939		0	0	1.15667	nr
816	2012	1.35141													0.295119	nr
817	2012	2.1327													0.323843	nr
818	1992	1													50	nr
819	1993	1													10	nr
820	1994	1													20.5	nr
821	1994	1													28	nr
822	1994	1													1	nr
823	1994	1													0.5	nr
824	1994	12													60	Yes
825	1994	88													30	nr
826	2010	0.5	0.17	0.17	0										0.54	nr
827	2010	0.5	0.67	0.67	0										1.4	nr
828	2013	0.7	1	3.3	5										6.9	nr
829	2013	0.3	0.3	0.1	0										21.7	No
830	2013	0.35	1	3.3	5										42	Yes
831	2013	0.55	0	0	0										5.5	No
832	2013	0.8	0.75	0	0										5	nr
833	2013	0.8	0.75	0	0										5	nr
834	2013	1	0.75	0.08	0										4	nr
835	2013	2	1	0.71	0.5										6	nr
836	2013	1													5	nr
837	2013	2													4	nr
838	2013	0.3	0	1.29	1.29										34.5	nr
839	2013	0.6	0	0.43	1.74										6.1	nr
840	2013	0.6	0	0.2	1.14										11.4	nr
841	2013	0.65	0	1.29	1.74										27.8	nr
842	2013	0.7													0.8	nr
843	1994	0.6													70	Yes
844	1994	0.2													90	Yes
845	1994	0.4													35	nr
846	1994	0.14													50	nr
847	1994	0.09													80	Yes
848	1994	0.62													60	nr
849	1994	2.15													0	nr
850	1994	1													50	nr
851	1990	0.5													40	Yes
852	1991	1.5													0.9	nr
853	1988	1.5													85	Yes
854	1988	14.5													1	nr
855	1993	0.6													70	Yes
856	1997	0.2													70	Yes
857	1997	1.8													0.8	nr
858	1998	0.75												590	30	nr
859	1998	2.25												590	4	nr
860	1998	10												590	1	nr
861	1998	1					900	650							70	nr
862	1998	1						540							35	Yes
863	1998	1						540							25	Yes
864	1998	3						540							10	nr
865	1998	10													4.5	nr
866	1990	2													45	nr
867	1990	16													0	nr
868	1999	0.8													15.5	nr
869	1999	0.5													5	nr
870	1988	3													0.3	nr
871	1988	10.5													0.6	nr
872	1988	40													0.05	nr
873	2013	1.2	0	0	0										0.2	No
874	2012	1.2	0.33	0	0.17	50			305			200			0.2	No
875	2011	1.2	0	0	0	49	50		301	305		284	200		0.26	No
876	2010	1.2	0.157895	0	0.157895		49	50		301	305		284	200	0.2	nr
877	2009	1.2	0	0	0			49			301			284	0.2	No
878	2008	1.2													0	No
879	1993	0.3													80	Yes
880	1993	0.3													45	Yes
881	1993	2.4													7	nr
882	1996	0.5													80	Yes
883	1996	0.5													12	nr
884	2010	2.5	0	0	0		30	60		430	677		365	492	0.22	No
885	2010	1	0	0	0.27		25	60		260	677		270	492	0.22	No
886	2013	5.71	0.6875	0.0416667	0.0416667										1	nr
887	2013	2.9	0.0689655	0.689655	0.344828										0.4	nr
888	2013	16.51													2.76603	nr
889	2011	1.16742	1	0	0			154			826			0	2.35	nr
890	2011	0.455848	1.08	0	0			96			801			0	0.93	nr
891	2011	0.525406	1.25	0.17	0			126			716			0	2.7	nr
892	2010	0.525406	0.0833333	0.25	0.583333										1.2	No
893	2011	0.730491	0.92	0.08	0			58			420			0	1.38	nr
894	2011	0.90263	3.58	0.08	0			51			487			0	1.7	nr
895	2011	0.645394	1.75	0	0			69			525			3	1.09	nr
896	2010	0.2	0.0833333	0.166667	2.25										0.6	nr
897	2011	0.7	0.42	0	0			55			523			0	0	nr
898	2009	0.9	0.167	0	0			90			445			0	0	No
899	2009	0.1	0	0	0			61			322			0	0	No
900	2013	0.1	0	0	0										0.1	nr
901	2013	0.1	0	0	0										0	nr
902	2013	2													8	nr
903	2013	10.29													3	nr
904	2013	7.51													3	nr
905	2013	20													1	nr
906	2013	20													1	nr
907	1988	20.4													0.3	nr
908	1988	9.5													0.2	nr
909	1988	27													0.07	nr
910	1988	26													0.1	nr
911	2012	0.73													2	nr
912	2012	0.04													50	nr
913	2012	14.6756													1.5	nr
914	2012	2.7034													1	nr
915	2012	4.96													0.5	nr
916	2012	0.06													40	nr
917	2012	11.586													1	nr
918	2012	42.482													1	nr
919	2009	5.45				17.875			408.625			17.875			2	nr
920	2008	0.45	2.25	0	0		17.875			408.625			17.875		8.7	No
921	2008	5					22.5714			454.286			30.1429		1.3	nr
922	2007	5.45	1.56	0	0			17.875			408.625			17.875	4.1	No
923	2006	5.45	0.125	0	0										1.1	nr
924	2005	5.45	1.1	0	0										6.1	No
925	2004	5.45													1.8	nr
926	2002	5.45	0.08	0	0										0.25	nr
927	2000	5.45													4.8	No
928	1998	5.62													1.8	nr
929	1996	5.62													2	nr
930	1995	5.62													2.8	nr
931	1993	5.62													1.5	nr
932	1991	5.62													1	nr
933	1989	5.62													2.3	nr
934	2009	2.4				22.5714			454.286			30.1429			2	No
935	2008	2.4	2.25	0	0		22.5714			454.286			30.1429		8	No
936	2007	2.4	1.56	0	0			22.5714			454.286			30.1429	0.5	No
937	2006	2.4													2.5	No
938	2005	2.4													3	No
939	2004	2.4													2	nr
940	2002	2.4													0.8	nr
941	2000	5.33													3.6	nr
942	1998	5.33													3.6	nr
943	1996	3.93													2.5	nr
944	1995	5.33													3.3	nr
945	1993	5.33													5.6	nr
946	1991	5.33													2.2	nr
947	1989	5.33													2.6	nr
948	2009	1.5				17.125			508.875			27			2	nr
949	2008	1.5					17.125			508.875			27		1.1	No
950	2007	1.5	1.56	0	0			17.125			508.875			27	1.5	nr
951	2006	1.5	0.22	1	0										4.3	nr
952	2005	1.5													3	No
953	2004	1.5													1.1	nr
954	2002	1.5													2	nr
955	2000	1.5													4.6	nr
956	2014	0.4	0	0	0										4.07226	nr
957	2014	0.4	0	0	0										4.80591	nr
958	2014	1	0	0	0										2.64946	nr
959	2014	0.8	0	0	0										1.09496	nr
960	2014	0.8	0	0	0										0.409836	nr
961	2014	0.23	0	0	0										4.48113	nr
962	2014	0.23	0	0	0										8.87728	nr
963	2014	10	0.0833333	0	0										0.77	nr
964	2014	10	0	0	0.125										1.47	nr
965	2014	10	0.0416667	0.0416667	0.0833333										0.75	nr
966	2014	10	0	0	0.0416667										0.156	nr
967	2014	20	0	0	0.33										0.6	nr
968	2014	10	0.25	0	0.54										3.14	nr
969	2014	10	0.17	0	1.37										0.75	nr
970	2014	0.288	0	1.5	0										21	No
971	2014	4	0.3	1.2	0										20	No
972	2014	10	0	0.1	0										0.81	nr
973	2014	10	0	0	0										1.15	nr
974	2014	10	0.36	0	0										1.84	nr
975	2014	1.74	0	0.17	0										1.88872	nr
976	2014	1.16	0	1	0										4.82026	No
977	2014	13.75	0	0	0.142857										0.609385	nr
978	2014	4.92	0	0	0.190476										0.183714	nr
979	2014	1.18	0.0238095	0	0.0238095										0.435457	nr
980	2014	10.5	0	0	0										0.485157	nr
981	2014	6.65	0	0	0.880952										0.28127	nr
982	2014	6.2	0.0238095	0	0.380952										0.225822	nr
983	2014	4.41	0	0	0.452381										0.123811	nr
984	2014	4.49	0	0	0.380952										0.34711	nr
985	2014	0.57	0	0	0										0.535432	nr
986	2014	0.75	0	0	0										0.33888	nr
987	2014	0.5	0	0	0										0.113636	nr
988	2014	0.55	0	0	0										0.426678	nr
989	2014	0.6	0	0	0										0.45406	nr
990	2014	0.7	1	0.0625	0										2.38395	No
991	2014	0.6	4.28	0.1	0										28.29	Yes
992	2014	0.48	0.916667	0	0										3.06697	nr
993	2014	0.4	1.5	0	0										1.48496	nr
994	2014	0.35	0.583333	0	0										4.02549	nr
995	2014	0.32	0.25	0	0										4.47236	nr
996	2014	0.25	0.583333	0	0										2.74537	nr
997	2014	0.9	0.42	0	0										5.1693	nr
998	2014	0.9	1.08333	0	0										12.354	nr
999	2014	0.9	1.25	0	0.0833333										17.0853	nr
1000	2014	0.6	0.416667	0	0.0833333										65	Yes
1001	2014	0.6	2.4	0	0										32.37	Yes
1002	2014	1.5													34.14	Yes
1003	2014	1.04	0.08	0	0		46			463					3.68184	nr
1004	2014	7.94	0.08	0	0		69			1256					2.93894	nr
1005	2014	0.5	0.166667	0	0.0833333			6			165				1.71731	nr
1006	2014	0.7	0.416667	0	0.333333			6			165				2.04021	nr
1007	2014	0.31	0.17	0	0.33										3.5	No
1008	2014	0.42	0	0	0.75										0.14	No
1009	2014	0.8	0	0	2.33333										6.6	No
1010	2014	0.35	0	0	0.0833333										0.729585	nr
1011	2014	0.35	0.0833333	0	0.5										0.247525	nr
1012	2014	0.2	0	3.5	0		400			494					36.9	Yes
1013	2014	0.3	0	3.4	0		400			494					35.5	No
1014	2014	1.2	0.25	0.166667	0.75										2.42599	nr
1015	2014	0.7	0.666667	0.0833333	0										2.59556	nr
1016	2014	0.75	0.416667	0.25	0										1.87369	nr
1017	2014	0.75	0.5	0.416667	0										1.89482	nr
1018	2014	0.75	0.75	0.0833333	0										1.75331	nr
1019	2014	1	0.416667	0	0.25										1.09394	nr
1020	2014	1.4	0.166667	0	0										1.26379	nr
1021	2014	1.4	0	0.0833333	0										0.875506	nr
1022	2014	0.8	0.0833333	0.166667	0.0833333										1.91353	nr
1023	2014	0.8	0.333333	0	0.0833333										1.2285	nr
1024	2014	0.6													1.78883	nr
1025	2014	0.6													0.257732	nr
1026	2014	0.65													0	nr
1027	2014	0.64	1.38462	0.0833333	0	137		157.3	388		1548	5		2.7	4.23931	nr
1028	2014	1	0.25	0.0833333	0	137		138	388		1204	5		1	8.91	No
1029	2014	1.18	0.25	0	0	137		254	388		2065	5		5	12.46	No
1030	2014	0.49	0.416667	0	0	137		80	388		1375	5		2	2.36026	nr
1031	2014	0.54	0.333333	0.0833333	0	137		157.3	388		1548	5		2.7	3.31691	nr
1032	2014	0.213497													4	nr
1033	2014	0.547854				317		222	987		1253	1		0	1.97	nr
1034	2014	0.94625	0.0769231	0	0.0769231	381		222	1059		1253	4		0	1.59304	nr
1035	2014	0.944292				321		222	1153		1253	0		0	2.33927	nr
1036	2014	1.01199				199		222	972		1253	0		0	2.14	nr
1037	2014	1.02672				366		222	765		1253	0		0	2.24166	nr
1038	2014	1.06735	0.0833333	0	0	317		222	987		1253	1		0	0.9417	nr
1039	2014	0.894557													3	nr
1040	2014	1.1135													3	nr
1041	2014	1.198													3	nr
1042	2014	1.219													3	nr
1043	2014	0.8792				177			495			2			2.5	nr
1044	2014	0.595919				253		113	398		367	4		23	2.5	nr
1045	2014	0.4004				253		113	398		367	4		23	3	nr
1046	2014	0.3004				253		113	398		367	4		23	3	nr
1047	2014	1.19				253		113	398		367	4		23	3	nr
1048	2014	0.7376				79			390			5			3	nr
1049	2014	1.38	0.166667	0.0833333	0	207			429			28		35	5.01182	nr
1050	2014	1.26	1.5	0.333333	0	355			455			3		17	1.96169	nr
1051	2014	1.38	0	0.0833333	0	148		554	403		940	2		4	3.58988	nr
1052	2014	1.45	0.166667	0	0	267		173	392		706	5		0	1.50958	nr
1053	2014	0.25				11			2000			1			2.36182	nr
1054	2014	0.22				11			2000			1			0.791286	nr
1055	2014	0.22				5			2217			0			0.676388	nr
1056	2014	0.47				5			2217			0			1.3404	nr
1057	2014	0.21				5			2217			0			1.27642	nr
1058	2014	0.15				5			2217			0			1.31	nr
1059	2014	0.65	0.0833333	0	0	5		5	0		110	0		0	4.5	nr
1060	2014	0.87				0		5	238		110	0		0	1.98337	nr
1061	2014	0.97	0.416667	0	0	5		5	0		110	0		0	1.76	nr
1062	2014	1.04				5		5	0		110	0		0	1.53702	nr
1063	2014	1.077	0.166667	0	0	5	4	5	0	50	110	0	5	0	1.74	nr
1064	2014	1.09				5	8	10.7	0		127	0	26	0	1.9547	nr
1065	2014	1.068				15.5	8	10.7	0		127	0	0	0	2.22	nr
1066	2014	1.06				15.5	8	10.7	0		127	0	0	0	2.49457	nr
1067	2014	1.106				12.5	8	10.7	1218		127	0	0	0	2.51	nr
1068	2014	0.55	0.25	0	0	0			512			0			3.20706	nr
1069	2014	0.49	0.333333	0	0										3.0483	nr
1070	2014	0.47	0.0833333	0	0										3.13	nr
1071	2014	1.37	1.58333	0	0										32.32	No
1072	2014	0.4	19.3	0	0			11							48.26	Yes
1073	2014	0.2	19.3	0	0			11							24.52	Yes
1074	2014	0.2	19.3	0	0			11							27.34	Yes
1075	2014	0.13	19.3	0	0			11							27.96	Yes
1076	2014	1.459													3.3	nr
1077	2014	1.473	0.583333	0.166667	0										3.3	nr
1078	2014	1.426													3.3	nr
1079	2014	1.337	0.25	0	0										3.3	nr
1080	2014	1.443	0.25	0	0										3.3	nr
1081	2014	1.436	0.166667	0	0										3.3	nr
1082	2014	0.27													20.5	Yes
1083	2014	1.18													1.42	nr
1084	2014	1.47	1.5	0	0										0.91	nr
1085	2014	1.364				19	4	11.3	2515	193.7	139	0	23	0	1.5	nr
1086	2014	1.082				17.5	4	9.5	2260	181	113	0	21	0	1.5	nr
1087	2014	1.327	1	0	0	88		32	1092		291	0		0	1.5	nr
1088	2014	1.0792	1.08333	0.0833333	0	88		32	1092		291	0		0	1.5	nr
1089	2014	1.079	0.166667	0.0833333	0	88		32	1092		291	0		0	1.5	nr
1090	2014	1.0851	0.583333	0	0	68.5		32	1130		291	1		0	1.5	nr
1091	2014	1.341	0.25	0	0	68.5		32	1130		291	1		0	1.5	nr
1092	2014	1.533				14			611			0			1.5	nr
1093	2014	1.463				14			611			0			1.5	nr
1094	2014	1.495				16			888.5			0			1.5	nr
1095	2014	1.483				16			888.5			0			1.5	nr
1096	2014	1.477				16			888.5			0			1.5	nr
1097	2014	1.5	0.333333	0	0	7	21	23	663	509	780	1	0	0	7.58149	nr
1098	2014	1.49	0.0833333	0	0	20	9		553	478	99	0	12	0	9.58545	nr
1099	2014	1.51	0.25	0	0.0833333	3	30		361	396	103	0	2	0	5.5849	nr
1100	2014	1.49	0.25	0	0	12	9		267	438		0	3	0	10.6927	nr
1101	2014	1.18629				1	3.3	2	830	88.3	272	0	13.3	0	3	nr
1102	2014	1.23566				1	3.3	2	830	88.3	186	0	13.3	0	3.91316	nr
1103	2014	1.24354				0	3.5	2	863.5	45.5	282.3	0	24.5	0	3.455	nr
1104	2014	1.36637				0	5	2	939	76	243	0	42	0	3.00093	nr
1105	2014	1.35141						2			186			0	2.5	nr
1106	2014	2.1327													2.5	nr
1107	2014	1.35141	0.333333	0	0		6.3	15		139	719				2.48625	nr
1108	2014	2.1327	0	0	0.0833333		7	24		198	422			0	2.32476	nr
1109	2014	1.45	0.166667	0	0.0833333		5	15		95	719				4.79415	nr
1110	2014	1.54	0.0833333	0	0.0833333		5.2	15		190	719				3.71797	nr
1111	2014	1.35	0.0833333	0	0		7	6		123	1015			0	3.08588	nr
1112	2014	1.64	0.583333	0	0		7	15		533	719				4.62884	nr
1113	2014	1.4	0.333333	0	0		4.7	15		219	719				3.61883	nr
1114	2014	1.29					4.7	15		219	719				4	nr
1115	2014	1.4291					4.7	15		219	719				4	nr
1116	2014	1.49	0.5	0	0		10.3	16		179	852				5.74	No
1117	2014	1.49	0.333333	0	0		17	32		386	987			0	12.99	No
1118	2014	1.5	0.666667	0	0		8	16		112	852				6.82	nr
1119	2014	1.49	0.416667	0	0		9	16		122	852				9.93	nr
1120	2014	1.43	0.5	0	0		6	0		40	716				3.71	No
1121	2014	1.53	0.0833333	0	0		14	16		71	852				14.43	nr
1122	2014	1.25	0.583333	0	0.166667		6.7	16		37	852				6.94241	nr
1123	2014	1.026					6.7	16		37	852				2	nr
1124	2014	0.74					6.7	16		37	852				2	nr
1125	2014	1.34978	0	0	0	148	10		628			160			2	nr
1126	2014	1.27449	0	0	0		10								2	nr
1127	2014	1.30583	0	0	0	458	10		988			32			2	nr
1128	2014	1.3	0.125	0	0		10								2	nr
1129	2014	1.3	0.333333	0	0		10								1.8	nr
1130	2014	1.3	0.125	0	0		10							0	1.15	No
1131	2014	1.2937	0.285714	0	0	260	10		1244			60			0.7	No
1132	2014	1.2791	0.0909091	0	0	244	10		1034			50		0	0.72	No
1133	2014	1.27987				76	10		686			350			0.8	nr
1134	2014	1.28064					10								1	nr
1135	2014	1.3					10								1	nr
1136	2014	1.3				458	10		400			65			1	nr
1137	2014	1.3					10								0	No
1138	2014	0.651574					10							0	1.5	nr
1139	2014	0.43					10								1.5	nr
1140	2014	0.43					10								1.5	nr
1141	2014	1.45					10								1.5	nr
1142	2014	1.53					10								1.5	nr
1143	2014	1.55					10								1.5	nr
1144	2014	1.55	0.166667	0	0	69	10		246						1.5	nr
1145	2014	1.6	0.333333	0	0	69	10		246						1.5	nr
1146	2014	1.55	0.1	0	0	69	10		246						1.5	nr
1147	2014	1.55	0	0	0	69	10		246						1	nr
1148	2014	1.47				69	10		246			0			1	nr
1149	2014	1.45				72.5	10		324.5		225	67.5		0	1	nr
1150	2014	1.43				76	10	75	403		1329	0		0	1	nr
1151	2014	1.38				76	10	20	403		1616	0		0	1	nr
1152	2014	1.38				76	10	6	403		160	0		0	1.5	nr
1153	2014	1.27					10	84			1435			0	1.5	nr
1154	2014	1.21					10	84			95			0	1.5	nr
1155	2014	1.8	0.0909091	0	0	108		24		456	516	131		1	2.28417	nr
1156	2014	1.85	0.166667	0	0	226		8		456	820	99		0	0.8645	nr
1157	2014	1.9				138.7		11		456	563	65.3		0	1.5	nr
1158	2014	2	0.333333	0	0	110		0		456	354	55		0	1.63364	nr
1159	2014	10.61	0	0	0.31		7			1110					0.121359	nr
1160	2014	23.07	0.094	0	0.22					625					0.108932	nr
1161	2014	8.09	0	0	0.24					763					0.136054	nr
1162	2014	1.45													0.6	nr
1163	2014	9.48													1.3	nr
1164	2014	9.48													2.5	nr
1165	2014	9.75													3	nr
1166	2014	9.75													1.9	nr
1167	2013	2.12						69			1256				0.25	No
1168	2013	2.58						69			1256				4.31	No
1169	2013	1.89						69			1256				1.18	No
1170	2013	1.38						46			463				0.249128	No
1171	2010	2	0.05	0.25	9.95		79			767			1736		8.22	No
1172	2010	10					25			175			86		0.5	nr
1173	2010	10			5.29		3			206			2786		6	nr
1174	2010	10			2.19		0	17		505	1022		2754	1353	2	nr
1175	2010	10			7.12		8			529			1616		10	nr
1176	2010	2.29					30			602			10		3.5	nr
1177	2010	2					36			2129			27		7	nr
1178	2010	10					274			361			24		2	nr
1179	2010	10					145			185			24		0.82	nr
1180	2010	2	0.33	0.25	0.83		598.5	234		940	1125				3.27	nr
1181	2010	2	0	0.17	0.08		598.5	234		940	1125				2.27	nr
1182	2010	0.35	0	0	0		56	28		178	389		543		0.38	nr
1183	2010	0.35	0	0	0		35	4		101	425		518		0.38	nr
1184	2014	0.2	0	3.5	0										25.2	No
1185	2014	0.2	0	3.5	0										32	Yes
1186	2014	0.2	0	3.5	0										15.2	nr
1187	2014	1	0	0.97	0										7.92	nr
1188	2014	7.4	0	0.6	0										4.21	nr
1189	2012	9	0		0										55	Yes
1190	2014	0.15	5.83		0										20.2	Yes
1191	2014	0.15	4.25		0										12.5	No
1192	2014	1	0	0	0										7.92	nr
1193	2014	3.6	0.0714286	0.0714286	0										1.74	nr
1194	2014	1	0	0.5	0										5.33	nr
1195	2014	1.25													6.61	nr
1196	2014	1.25													9.45	nr
1197	2014	0.75													3.77	nr
1198	2014	0.75													9.75	nr
1199	2014	0.85													6.58	nr
1200	2014	0.85													5.55	nr
1201	2014	4													10.11	nr
1202	2014	2.1													8.87	nr
1203	2014	8.5													6.19577	nr
1204	2014	11.13													3.12529	nr
1205	1993	0.3													4	No
1206	1998	0.5													27	Yes
1207	1998	0.3													2.4	No
1208	1999	0.5		0.7											3	No
1209	2001	0.7	0	0.83	0										3.5	No
1210	2001	1	0	1.13	0										5	No
1211	2005	1.5	0	0	0										1	No
1212	2004	1.5	0	0	0										1	No
1213	2004	1	0	0	3										1.62	No
1214	2005	1	0	0	1.5										2.1	No
1215	2004	1	1.1	0	0										0.5	No
1216	2005	1	1.2	0	0										1	No
1217	2006	10	0.1	0	1.1										2.14	No
1218	2003	1													1.9	No
1219	2004	1	0.07	0	1										0.5	No
1220	2007	0.2	0	1.64	0		400								22.4	Yes
1221	2007	0.6	0	0.28	0.12										1.61	No
1222	2012	0.3	3.25	0	0			88			1092			0	41.32	Yes
1223	2011	26.7													5	nr
1224	2011	0.5	0	24.88	0	598.5	234		940	1125					40.27	Yes
1225	2011	0.5	0.25	22.63	0.00902778	598.5	234		940	1125					55.95	No
1226	2009	0.2	0	4.32	0.05			598.5			940				17	Yes
1227	2004	0.5			5.88										0.6	No
1228	1994	1	3.97												21.6	nr
1229	2005	0.5													2	No
1230	2005	1	2.6												16.5	Yes
1231	2011	0.2	0	22.63	0	598.5	234		940	1125					26.79	No
1232	2010	0.8					20			320			616		15.5	nr
1233	1999	0.8													17.9	No
1234	2001	0.3	0.06	2.66	0										30	No
1235	2014	0.2	0	1	0										3.5	No
1236	2009	0.2				17.875			408.625			17.875			4.54	No
1237	2010	1.07471	0.166667	0	0			13			463			7	0.79	No
1238	1995	2	0.08	0.25	0.58										2.3	No
1239	2012	1	0.25	0	0		15.3	10		500	1078		55.67	0	0.01	No
1240	2010	0.525406	0.08	0.58	0.25										11.49	No
1241	2010	0.94625	0.08	1.25	0.17										1.7	No
1242	2010	0.94625													1.9	No
1243	2010	0.944292													2.2	No
1244	2010	1.3						7			517				0.5	No
1245	2010	1.3						7			517				0.5	No
1246	2011	2.5	0	0	0.83	25	60		260	677		365	492		2	No
1247	2011	0.21	0.75	0	0.083										2.2	No
1248	2011	0.15	0.25	22.63	0.00902778	598.5	234		940	1125					26.79	No
1249	2011	0.15	0.25	22.63	0.00902778	598.5	234		940	1125					26.79	No
1250	2008	0.1	0.08	0.32	0				416						19.4	nr
1251	2008	0.1	0	0.08	0		35		416				518		4.8	nr
1252	2008	0.3	0	0	0										1	No
1253	2007	0.3	0	0	0										2.1	No
1254	2011	0.65	0	0	0			9			477			2	2.2	nr
1255	2011	0.7	0	0	0			16			477			2	1.06	nr
1256	2011	0.87	0.33	0.08	0			2			384			1	0.29	nr
1257	2011	1.106	0	0	0			11			465			77	0.35	nr
1258	2011	12.07		0	0										1	nr
1259	2011	12.57		0	0										3	nr
1260	2011	35.48	0.46	0	0			9.5			389			0	0.8	nr
1261	2011	20.7													1.2	nr
1262	1994	2	0	0	0										0	No
1263	1994	2	0	0	0										0.5	No
1264	1994	2	0	0	0										0	No
1265	2004	2											27		3.3	No
1266	2006	0.35	0	0	0		56						543		0	No
1267	2010	6	0	0	1.25										2.3	No
1268	2012	1.2	0.33	0	0.17	50			305			200			0.2	No
1269	2008	1	2.6												2.23	No
1270	2010	1.3	0.2	0	0			7			517				1	No
1271	2013	1.5	0.8	0	0	14	7	21	518	663	509	0	1	0	13.6	No
1272	2013	1.5	0.8	0	0	15.5	13.5	15	450	608	494	0	1	6	17.6	No
1273	2013	1.5	0.8	0	0	13	10	20	420	525.7	461	1	0	4.7	25.8	No
1274	2013	2	0	0.0833333	0										5.45	No
1275	2013	2	0	0.0833333	0										3.49	No
1276	2013	2	0	0.0833333	0										4.17	No
1277	2008	1.1	0.2	0	0	65			802						0.6	No
1278	2008	1	0.3	0	0	65			802						1.5	No
1279	2012	1.07471	0.58	0	0			9			1543			0	2.3	No
1280	2012	1													3	No
1281	2012	1	0	0	0										0	No
1282	2009	1	0	1.5	0			598.5			940				4.8	No
1283	2009	1.53	1.52	0	0		17	79		839	1260			0	5.97	No
1284	2009	1.55	0.92	0	0			30			1252			0	5.97	No
1285	2009	1.86	0.04	0	0		10	10		190	610		60	1	0.74	No
1286	2009	3	0.42	0	0			11			616			1	3.28	No
1287	2007	1	0	0	0										1	No
1288	2013	0.2	1.34	0.1	0										5.72	No
1289	2013	0.2	0.7	0	0										3.78	No
1290	2013	0.2	0	0.08	0.25										2	No
1291	2013	0.3	0.25	0	0		68.5			1130			1		0.25	No
1292	2013	0.2						400			494				5	No
1293	2014	0.13	19.3	0	0										15.5	No
1294	2014	0.14	19.3	0	0										16	No
1295	2014	0.15	19.3	0	0										18.73	No
1296	2014	0.15	5.33	0	0										27	Yes
